# Supplementary material for: Survival Patterns and Mortality Causes in Patients with Invasive Ependymoma: A Retrospective Cohort Analysis from 2000 to 2019
Source: Med Sci (Basel). 2025 Aug 16;13(3):139. doi: 10.3390/medsci13030139 (PMC12371993; doi:10.3390/medsci13030139)
Supplement: Supplementary file 1 [file medsci-13-00139-s001.zip]

Archive with 1 entries (1 files):
- medsci-3738669-supplementary.pdf
